# Supplementary material for: Robust adaptive optics for localization microscopy deep in complex tissue
Source: Nat Commun. 2021 Jun 7;12:3407. doi: 10.1038/s41467-021-23647-2 (PMC8184833; doi:10.1038/s41467-021-23647-2)
Supplement: Supplementary file 8 — Source Data [file 41467_2021_23647_MOESM8_ESM.xlsx]

## Sheet: Fig1
	Panel e, Method comparison
		Residual aberration (RMS rad)
				Percentile					Data points
				0.09	0.25	0.5	0.75	0.91	1	2	3	4	5	6	7	8	9	10	11	12	13	14	15	16	17	18	19	20	21	22	23	24	25
		ModelBasedM1	sim	0.335318	0.452758	0.495672	0.680132	1.66895	0.592945	0.469048	0.536563	3.99218	0.457575	4.4309	0.36069	0.631033	0.455442	0.444708	0.601728	0.342216	0.89454	0.234777	0.384888	0.456375	0.674645	0.765185	0.696591	0.314625	0.495672	0.818223	0.577119	0.475646	0.493507
			exp	1.23613	1.3107	1.461	1.56689	1.90587	1.65458	1.28247	1.51384	1.55007	1.34574	1.29776	1.31011	1.23077	1.49156	1.461	1.50199	1.4168	2.54809	1.61737	1.47775	1.3767	1.45286	2.09201	1.16577	1.34537	1.23791	1.84383	1.3109	1.50529	1.68544
		ParticleswarmM2	sim	0.699388	0.789447	0.890478	0.983528	1.25242	0.907916	0.737848	0.638961	0.688192	0.833764	0.70312	0.866006	0.811084	0.746626	0.873385	0.890478	0.904967	0.750332	0.940698	0.996128	0.956015	0.979329	1.24181	0.815463	1.1821	1.58457	0.802485	1.28426	0.919798	1.1672
			exp	0.466084	0.619597	0.749785	0.885118	1.3123	0.40082	0.360312	0.838602	0.749785	0.487838	0.663616	1.39109	0.887204	0.775716	0.884423	0.503075	0.609037	0.6964	0.623116	1.28603	0.873658	0.678415	0.795241	0.763816	0.719235	1.46777	0.6927	0.920175	0.507488	1.03184
		SimplexM3	sim	0.304934	0.349375	0.480179	0.550063	0.627468	0.563429	0.575995	0.354498	0.472855	0.418176	0.480179	0.589522	0.420529	0.408146	0.522126	0.741307	0.515554	0.456432	0.324171	0.518863	0.287143	0.311422	0.310864	0.545608	0.582751	0.19192	0.334007	0.495833	0.776894	0.487962
			exp	0.437279	0.49492	0.561254	0.676756	0.721069	0.652901	0.5134	0.561254	0.667568	0.439447	0.496334	0.493021	0.530346	0.549105	0.720466	0.493547	0.722877	0.422976	0.717442	0.518145	0.74562	0.495234	0.609964	0.672262	0.493979	0.659038	0.674828	0.682541	0.704994	0.430775
		ModelBasedM3_1x	sim	0.170926	0.206766	0.334653	0.423425	0.479494	0.516418	0.475277	0.21058	0.478647	0.312846	0.421259	0.354665	0.131962	0.358984	0.357317	0.149319	0.293769	0.354995	0.236489	0.429924	0.194762	0.178129	0.393812	0.482034	0.183635	0.462791	0.195325	0.26538	0.31206	0.334653
			exp	0.271585	0.28501	0.362708	0.430623	0.573036	0.360528	0.728431	0.476746	0.294664	0.204559	0.283662	0.285459	0.543374	0.380622	0.342718	0.317834	0.28358	0.389005	0.561454	0.402878	0.277313	0.372315	0.607781	0.478897	0.254403	0.362708	0.283318	0.344737	0.415249	0.414587
		ModelBasedM3_2x	sim	0.0814639	0.0919383	0.11228	0.129126	0.158049	0.172654	0.15318	0.116346	0.0820934	0.128833	0.108623	0.118413	0.101335	0.150821	0.11228	0.0823977	0.0910398	0.116846	0.0991954	0.129655	0.0893634	0.0640392	0.128949	0.0969775	0.0795752	0.178157	0.0922378	0.109895	0.115179	0.146024
			exp	0.17731	0.213887	0.250881	0.287833	0.348115	0.272418	0.268273	0.295591	0.243592	0.224197	0.239668	0.214456	0.338544	0.304418	0.250881	0.332441	0.159978	0.272669	0.212178	0.25177	0.24911	0.117783	0.456988	0.183087	0.376828	0.210897	0.285247	0.261019	0.238712	0.185223
		ModelBasedM3_3x	sim	0.0833725	0.0927623	0.100797	0.109952	0.114432	0.100797	0.106239	0.100412	0.100631	0.0867797	0.111529	0.111088	0.110783	0.109445	0.109676	0.0934854	0.0973052	0.0867797	0.104548	0.121322	0.106174	0.153956	0.0649329	0.0968414	0.0905929	0.0939541	0.073151	0.0889452	0.112135	0.107934
			exp	0.166629	0.196197	0.221472	0.238197	0.279702	0.2695	0.160958	0.195727	0.23137	0.221472	0.237772	0.147976	0.205999	0.228368	0.267176	0.195215	0.216307	0.211568	0.196354	0.231105	0.217106	0.212803	0.324514	0.168519	0.241967	0.233665	0.222069	0.310307	0.239471	0.177757
	Panel f, Performance of REALM
		Residual aberration (RMS rad)
				Percentile					Data points
		Aberration level		0.09	0.25	0.5	0.75	0.91	1	2	3	4	5	6	7	8	9	10
			0	0.173245	0.190297	0.195148	0.200261	0.237817	0.190297	0.198978	0.181355	0.20446	0.200261	0.193224	0.19397	0.260056	0.196325	0.167838
			0.25	0.163096	0.181941	0.210036	0.217731	0.242256	0.256347	0.217731	0.212802	0.200743	0.181941	0.164541	0.207915	0.212156	0.162132	0.221119
			0.5	0.174279	0.204088	0.225349	0.249149	0.263971	0.233514	0.159667	0.249149	0.223287	0.204088	0.196198	0.22741	0.256013	0.269276	0.221758
			0.75	0.146262	0.148057	0.183646	0.211413	0.237546	0.190801	0.148057	0.176491	0.145834	0.211413	0.221704	0.248108	0.207842	0.146903	0.168879
			1	0.194545	0.219339	0.291991	0.349714	0.591202	0.340535	0.711459	0.349714	0.300235	0.226659	0.190435	0.20071	0.283747	0.410817	0.219339
			1.25	0.270395	0.543973	1.12886	1.53195	2.61673	1.33011	1.53195	0.197632	1.01654	0.939823	0.379539	2.77839	2.37423	1.24117	0.543973
			1.5	1.55384	1.76703	2.39263	2.80277	3.13389	1.72958	2.76521	1.8164	2.79789	2.80277	1.43668	3.08996	1.76703	3.16317	2.02005

## Sheet: Fig2
	Panel g, Localizations
			Frame bin
			1-500	501-1000	1001-1500	1501-2000	2001-2500	2501-3000	3001-3500	3501-4000	4001-4500	4501-5000	5001-5500	5501-6000	6001-6500	6501-7000	7001-7500	7501-8000	8001-8500	8501-9000	9001-9500	9501-10000
		average number of localizations per frame	7.23	32.142	6.36	27.828	4.34	24.682	3.872	23.618	3.502	22.956	3.494	20.132	2.844	19.312	1.916	16.816	1.65	16.02	1.112	14.856

## Sheet: Fig3
	Panel d&e
		Autocorrelation		shift( nm)
				0	9.69	19.38	29.07	38.76	48.45	58.14	67.83	77.52	87.21	96.9	106.59	116.28	125.97	135.66	145.35	155.04	164.73	174.42	184.11	193.8	203.49	213.18	222.87	232.56	242.25	251.94	261.63	271.32	281.01	290.701	300.391	310.081	319.771	329.461	339.151	348.841	358.531	368.221	377.911	387.601	397.291
			average	1	0.915675	0.739799	0.527842	0.311342	0.110022	-0.0667303	-0.214237	-0.330228	-0.410353	-0.450773	-0.452245	-0.420231	-0.360557	-0.278023	-0.178103	-0.0686666	0.041352	0.143403	0.228259	0.284093	0.30404	0.290085	0.247754	0.184458	0.108662	0.0286443	-0.0474077	-0.111503	-0.159195	-0.189531	-0.20209	-0.198276	-0.183584	-0.164004	-0.13987	-0.110892	-0.0792046	-0.0484447	-0.0228585	-0.00513737	0.00534891
			standard deviation	0	0.0215647	0.0495622	0.0779452	0.107506	0.136679	0.157507	0.166297	0.165934	0.163164	0.162795	0.160782	0.159929	0.164321	0.169764	0.173168	0.171369	0.161462	0.145719	0.132214	0.130283	0.143339	0.165065	0.185855	0.198536	0.200074	0.191824	0.177978	0.163173	0.146143	0.126995	0.110286	0.104539	0.116206	0.137635	0.155616	0.163215	0.161387	0.154589	0.144675	0.133256	0.121914
		Position of autocorrelation Peaks
				Percentile					Position of peak (nm)
				0.09	0.25	0.5	0.75	0.91	1	2	3	4	5	6	7	8	9	10	11	12	13	14	15	16	17	18	19	20	21	22	23	24	25	26	27	28	29	30
			Autocorrelation Peaks	174.368	171.516	215.811	187.671	190.486	174.368	171.516	215.811	187.671	190.486	188.428	202.365	178.508	250.107	231.885	241.301	178.614	191.813	204.302	209.771	212.984	210.978	207.5	212.79	211.797	194.069	197.842	213.624	203.509	211.215	212.332	203.127	221.709	213.6	187.559
		Lineprofile data (normalized)		position (nm)
			Lineprofile	0	9.69	19.38	29.07	38.76	48.45	58.14	67.83	77.52	87.21	96.9	106.59	116.28	125.97	135.66	145.35	155.04	164.73	174.42	184.11	193.8	203.49	213.18	222.87	232.56	242.25	251.94	261.63	271.32	281.01	290.701	300.391	310.081	319.771	329.461	339.151	348.841	358.531	368.221	377.911	387.601	397.291
			1	0.475034	0.537582	0.578309	0.454889	0.290649	0.251871	0.353232	0.492956	0.677823	0.861328	1	0.970625	0.745257	0.724086	0.762695	0.510364	0.337398	0.268379	0.207069	0.224422	0.20705	0.327291	0.367398	0.417503	0.407606	0.439602	0.612953	0.804012	0.898417	0.975248	0.892503	0.68793	0.510217	0.365639	0.285249	0.247442	0.244043	0.193492	0.148521	0.130169	0.172753	0.265521
			2	0.189607	0.229535	0.300123	0.401809	0.610085	0.660125	0.691923	0.576198	0.471201	0.420059	0.345567	0.228522	0.187735	0.158056	0.142365	0.186794	0.240503	0.329482	0.479933	0.554849	0.694112	0.698668	0.708143	0.728829	0.702033	0.590242	0.553	0.576775	0.356377	0.244247	0.206649	0.259056	0.279118	0.294968	0.323715	0.403849	0.518563	0.625512	0.77902	0.845676	0.903038	0.985415
			3	0.204013	0.246961	0.301257	0.363942	0.427651	0.480933	0.578085	0.678631	0.626816	0.698572	0.874723	0.831775	0.609124	0.455367	0.395514	0.405564	0.330122	0.266291	0.264869	0.203116	0.173025	0.163418	0.137861	0.106578	0.13918	0.281073	0.502447	0.640663	0.73956	0.836473	0.94792	0.950466	0.965098	1	0.976418	0.998484	0.813699	0.705741	0.574555	0.578937	0.526542	0.383904
			4	0.68152	0.799744	0.876611	0.995632	1	0.88962	0.690408	0.595926	0.527517	0.406642	0.277037	0.169486	0.129225	0.122852	0.108821	0.0845231	0.0891778	0.10098	0.157788	0.209567	0.234518	0.304865	0.372325	0.567283	0.701154	0.677414	0.593377	0.458281	0.385744	0.314013	0.245427	0.181888	0.168776	0.164648	0.180459	0.244305	0.323465	0.396149	0.484225	0.48368	0.513091	0.694897
			5	0.294984	0.365658	0.352298	0.286935	0.238447	0.20742	0.216289	0.241353	0.24143	0.238993	0.292338	0.285247	0.374608	0.613277	0.761064	0.815612	1	0.979342	0.887211	0.759306	0.639685	0.532442	0.442047	0.302972	0.192922	0.141493	0.114275	0.0990333	0.0946386	0.0897504	0.0702032	0.10283	0.153224	0.178801	0.239143	0.306675	0.44882	0.546732	0.623893	0.58771	0.423597	0.362533
			6	0.604167	0.454931	0.331189	0.331832	0.400399	0.444266	0.569465	0.588304	0.561892	0.632326	0.683451	0.808324	0.940835	1	0.754666	0.604526	0.513873	0.346708	0.251483	0.175985	0.154323	0.165711	0.210206	0.316764	0.363266	0.36818	0.354645	0.360246	0.423852	0.540002	0.649385	0.798254	0.815883	0.711517	0.561455	0.430919	0.327941	0.257348	0.234605	0.210014	0.152301	0.10235
			7	0.140811	0.109065	0.0844904	0.063908	0.0549128	0.0845597	0.11273	0.17495	0.252574	0.362774	0.549911	0.63453	0.718721	0.921566	0.948205	0.777028	0.476899	0.325975	0.272988	0.234415	0.218794	0.221807	0.211347	0.1868	0.20146	0.163113	0.132172	0.18769	0.332041	0.570018	0.827287	1	0.988928	0.826475	0.661858	0.609173	0.662762	0.635514	0.577798	0.518093	0.497674	0.468818
			8	0.060989	0.0853765	0.0754876	0.109858	0.164054	0.16263	0.124317	0.0756288	0.0471647	0.0423388	0.0320648	0.025564	0.0308256	0.0488936	0.0511576	0.0242255	0.0200932	0.0266794	0.0343008	0.0535	0.10608	0.122522	0.0976426	0.126016	0.220124	0.282323	0.322443	0.389962	0.475478	0.405972	0.220307	0.185192	0.207508	0.262437	0.265515	0.279426	0.234374	0.201289	0.230613	0.214131	0.193874	0.271665
			9	0.178721	0.308248	0.455137	0.620697	0.773228	0.835811	0.951758	0.831861	0.556978	0.467774	0.289154	0.239658	0.380283	0.508224	0.354099	0.236798	0.215062	0.164601	0.129819	0.126857	0.158333	0.156052	0.155571	0.198084	0.369129	0.441836	0.53945	0.686302	0.808462	0.762605	0.740866	0.687368	0.525761	0.351099	0.206067	0.187464	0.15456	0.205885	0.263477	0.10963	0.0426113	0.0729159
			10	0.516641	0.59973	0.601592	0.479947	0.412628	0.291485	0.212215	0.190433	0.172735	0.101162	0.0617621	0.0621998	0.0755975	0.110821	0.115205	0.128412	0.210144	0.308765	0.369286	0.387402	0.389835	0.322885	0.340375	0.498203	0.779205	1	0.987221	0.782013	0.615827	0.680343	0.633824	0.588753	0.58818	0.354167	0.167998	0.122721	0.105544	0.0740304	0.0912466	0.145403	0.249612	0.285783
			11	0.0817327	0.0825938	0.10336	0.144433	0.253837	0.442971	0.570169	0.575189	0.46586	0.333112	0.253945	0.22913	0.206106	0.213623	0.227114	0.226102	0.224726	0.185561	0.144052	0.154073	0.219586	0.237484	0.224406	0.228458	0.254466	0.321567	0.440338	0.568022	0.52466	0.579227	0.621059	0.636537	0.56303	0.436123	0.386775	0.356595	0.334549	0.269574	0.22988	0.220973	0.2212	0.230148
			12	0.682358	0.620243	0.562747	0.626609	0.805284	0.971547	0.961481	0.79469	0.802993	0.749174	1	0.925966	0.864244	0.815397	0.563151	0.47294	0.510964	0.498855	0.385409	0.278223	0.268059	0.339008	0.33135	0.327122	0.404536	0.540786	0.583774	0.624457	0.558737	0.570828	0.682831	0.536576	0.577962	0.550874	0.370175	0.301086	0.250203	0.280598	0.344111	0.471607	0.523652	0.532924
			13	0.0907933	0.1453	0.236556	0.290613	0.342458	0.487126	0.700121	0.914064	0.965485	0.920811	0.739176	0.569092	0.504291	0.459495	0.373305	0.280748	0.218548	0.242057	0.282733	0.334539	0.372329	0.436302	0.517673	0.570634	0.610926	0.741409	0.926065	1	0.851937	0.816567	0.798608	0.857311	0.977128	0.926619	0.825588	0.829591	0.806824	0.677947	0.50826	0.40883	0.38472	0.468555
			14	0.382138	0.40398	0.418506	0.436936	0.489623	0.581687	0.721964	0.887705	1	0.961761	0.805973	0.619281	0.442902	0.340981	0.339666	0.370194	0.362029	0.339069	0.321093	0.311114	0.316789	0.334485	0.369728	0.396801	0.394492	0.423565	0.507884	0.602315	0.702663	0.797367	0.799638	0.710898	0.626689	0.553978	0.485096	0.433456	0.390144	0.315641	0.228778	0.188274	0.203154	0.254938
			15	0.516861	0.693396	0.893898	1	0.938656	0.803101	0.692846	0.589662	0.450529	0.324371	0.264727	0.233487	0.192736	0.160348	0.161726	0.15346	0.131975	0.153033	0.213776	0.255249	0.302227	0.450111	0.66946	0.828573	0.892424	0.921614	0.925766	0.881301	0.769045	0.59576	0.431372	0.342105	0.325896	0.32081	0.26418	0.185487	0.132875	0.0873025	0.0591341	0.0854036	0.144306	0.184241
			16	0.316392	0.416732	0.54125	0.734243	0.901441	0.970401	0.959776	0.876822	0.755902	0.635102	0.512006	0.384298	0.268433	0.1717	0.107764	0.0811876	0.0706121	0.0592803	0.0630977	0.0921098	0.126676	0.17605	0.283571	0.446724	0.634207	0.798635	0.916172	1	0.968945	0.765508	0.546769	0.407713	0.330351	0.310368	0.316701	0.293163	0.219632	0.151447	0.135031	0.146868	0.161185	0.178231
			17	0.354753	0.329237	0.324482	0.349725	0.375583	0.403627	0.466367	0.556739	0.599791	0.61553	0.673019	0.711976	0.657898	0.525424	0.409287	0.377729	0.358357	0.299169	0.237914	0.187726	0.149432	0.147936	0.182232	0.243568	0.313844	0.335245	0.323285	0.324813	0.34925	0.432593	0.603798	0.822657	0.98719	1	0.865506	0.687	0.513145	0.358131	0.269055	0.23658	0.207257	0.172771
			18	0.354643	0.503497	0.624591	0.769384	0.915977	1	0.9593	0.753373	0.507458	0.424	0.472436	0.495217	0.462215	0.408149	0.384595	0.384858	0.36124	0.319626	0.305077	0.281636	0.23279	0.219648	0.245492	0.307334	0.409206	0.487895	0.519737	0.545884	0.575935	0.626731	0.673147	0.654551	0.541772	0.411087	0.286658	0.185178	0.139168	0.137299	0.146761	0.145924	0.158726	0.20821
			19	0.631863	0.652898	0.61695	0.562835	0.524715	0.576629	0.703676	0.788399	0.794827	0.788414	0.773639	0.730594	0.640214	0.513106	0.40668	0.336687	0.309482	0.317227	0.335805	0.371552	0.413318	0.442785	0.437207	0.439058	0.506167	0.591515	0.672958	0.74189	0.77798	0.807569	0.830283	0.853425	0.856835	0.770815	0.553244	0.351309	0.276158	0.254237	0.233106	0.267124	0.360748	0.444078
			20	0.634132	0.582964	0.569195	0.526305	0.470378	0.434047	0.389088	0.350396	0.323492	0.300261	0.254147	0.184913	0.129619	0.103239	0.0834774	0.0569792	0.0380708	0.0439897	0.0876121	0.174139	0.265698	0.333968	0.407472	0.537825	0.715154	0.835467	0.804122	0.658368	0.56089	0.542081	0.513592	0.457872	0.37854	0.283606	0.201797	0.14381	0.119745	0.122443	0.134452	0.158796	0.210019	0.324116
			21	0.104916	0.16197	0.216797	0.273905	0.359558	0.506565	0.645518	0.679113	0.654107	0.623667	0.604456	0.600374	0.546904	0.432292	0.333447	0.271093	0.230048	0.199914	0.174884	0.183167	0.231177	0.290965	0.385841	0.543929	0.729652	0.863791	0.948215	0.985883	1	0.963427	0.846535	0.66781	0.500661	0.39218	0.308657	0.222988	0.15499	0.114386	0.0853163	0.0671237	0.0852562	0.12492
			22	0.837785	0.8552	0.84302	0.772603	0.65732	0.48643	0.313853	0.215019	0.15561	0.107445	0.0845922	0.0847659	0.0874466	0.110892	0.184789	0.291656	0.39438	0.504272	0.666114	0.857389	1	0.971913	0.831409	0.67529	0.49999	0.368273	0.342769	0.36104	0.351988	0.335638	0.309676	0.266172	0.232607	0.212499	0.216026	0.242493	0.23499	0.22522	0.307002	0.453106	0.598931	0.714907
			23	0.244939	0.225217	0.223385	0.289992	0.446418	0.585642	0.639393	0.633612	0.603634	0.559353	0.537014	0.550467	0.531871	0.423569	0.278927	0.167799	0.107627	0.0867726	0.10828	0.152771	0.182726	0.187998	0.191907	0.218678	0.287417	0.386411	0.479271	0.560344	0.636947	0.712123	0.85635	1	0.972485	0.81983	0.64385	0.448828	0.263648	0.158588	0.108905	0.0963142	0.126581	0.197476
			24	0.284249	0.370554	0.496424	0.619698	0.684501	0.717926	0.700322	0.60436	0.452432	0.311914	0.19911	0.117958	0.0643234	0.0344231	0.0215518	0.0169071	0.0214539	0.0496061	0.0936553	0.145924	0.207499	0.262693	0.311401	0.375951	0.465767	0.553333	0.582502	0.533751	0.4657	0.418057	0.361124	0.293992	0.218071	0.157893	0.135768	0.149611	0.147042	0.113342	0.0902381	0.100858	0.139897	0.16691
			25	0.121189	0.118857	0.141866	0.224979	0.322987	0.431258	0.464881	0.335855	0.220091	0.230538	0.321665	0.426398	0.416918	0.329818	0.277218	0.228789	0.184275	0.141788	0.0785585	0.043614	0.0630856	0.0934204	0.140661	0.240596	0.352177	0.477627	0.574529	0.609912	0.643491	0.74452	0.902964	1	0.949105	0.818196	0.684694	0.519236	0.354432	0.212871	0.0896438	0.0347668	0.0616916	0.107399
			26	0.474803	0.634365	0.73539	0.80347	0.83637	0.76349	0.66845	0.526147	0.309228	0.144373	0.08919	0.0767649	0.0782648	0.0901201	0.112193	0.14436	0.192999	0.277179	0.389759	0.514927	0.61034	0.633972	0.588411	0.566213	0.690556	0.903238	1	0.848494	0.626066	0.483265	0.364502	0.222651	0.15537	0.189279	0.196654	0.146724	0.102159	0.0931527	0.0916397	0.109469	0.206695	0.307773
			27	0.336189	0.318294	0.390791	0.506101	0.58001	0.645257	0.718457	0.74985	0.79354	0.876397	0.818014	0.614411	0.482107	0.442182	0.356258	0.275036	0.235064	0.175399	0.122583	0.0977363	0.0678187	0.0366789	0.0187799	0.037163	0.0956254	0.186184	0.319036	0.507684	0.753667	1	0.997215	0.730126	0.495566	0.378105	0.308327	0.206067	0.11204	0.0822379	0.0875865	0.0707231	0.0342863	0.0195616
			28	0.328206	0.390051	0.337158	0.298472	0.37631	0.48608	0.552888	0.481279	0.303624	0.172439	0.106259	0.0743029	0.0849299	0.113892	0.128733	0.145088	0.213243	0.345476	0.434079	0.454769	0.482862	0.531812	0.587803	0.725263	0.934424	1	0.900298	0.76457	0.608728	0.487859	0.413337	0.317124	0.176371	0.0709179	0.0319156	0.032428	0.0703998	0.137259	0.183331	0.181673	0.159382	0.150857
			29	0.0765597	0.109357	0.228146	0.336044	0.2944	0.20758	0.24559	0.379681	0.520427	0.641788	0.750521	0.850923	0.942808	1	0.949773	0.746259	0.477223	0.256904	0.172343	0.153996	0.136797	0.112637	0.093434	0.0859226	0.0901479	0.102242	0.119959	0.167833	0.23157	0.276992	0.284026	0.268265	0.277214	0.33458	0.437197	0.542388	0.570939	0.433163	0.252585	0.129664	0.0711641	0.0744141
			30	0.449778	0.636247	0.770106	0.801612	0.769838	0.826708	0.83996	0.680964	0.557989	0.509085	0.426949	0.3771	0.389993	0.433145	0.483805	0.480781	0.419142	0.424512	0.536125	0.700849	0.823645	0.894946	0.96208	1	0.890058	0.698766	0.513063	0.388417	0.364221	0.343108	0.254005	0.210551	0.201476	0.180422	0.187806	0.16718	0.108997	0.133949	0.297883	0.455238	0.553907	0.681307
		Aurocorrelation of Line profiles		shift( nm)
			LineProfile	0	9.69	19.38	29.07	38.76	48.45	58.14	67.83	77.52	87.21	96.9	106.59	116.28	125.97	135.66	145.35	155.04	164.73	174.42	184.11	193.8	203.49	213.18	222.87	232.56	242.25	251.94	261.63	271.32	281.01	290.701	300.391	310.081	319.771	329.461	339.151	348.841	358.531	368.221	377.911	387.601	397.291
			1	1	0.893327	0.664129	0.390245	0.110843	-0.136015	-0.323929	-0.444861	-0.52136	-0.561401	-0.539338	-0.437557	-0.277978	-0.103456	0.0617948	0.213329	0.333823	0.407881	0.435269	0.412574	0.330085	0.193043	0.0354722	-0.112656	-0.210626	-0.256033	-0.256941	-0.236611	-0.212299	-0.176826	-0.139944	-0.0996715	-0.0447639	0.00705966	0.0387385	0.0456027	0.0332017	0.0149441	-0.00207851	-0.0118534	-0.0114312	-0.00402824
			2	1	0.900363	0.727923	0.510248	0.258689	0.0248196	-0.172799	-0.320797	-0.421618	-0.454706	-0.424697	-0.33295	-0.210121	-0.0644076	0.0855804	0.20599	0.296714	0.35296	0.364019	0.317354	0.248661	0.1676	0.0546659	-0.0655028	-0.17074	-0.245601	-0.297644	-0.307231	-0.280604	-0.241648	-0.192105	-0.132257	-0.0619439	-0.00709775	0.0280273	0.0403879	0.0257332	-0.00579545	-0.0437453	-0.0799033	-0.114125	-0.131437
			3	1	0.919495	0.780617	0.617575	0.432005	0.227183	0.0167656	-0.159488	-0.305502	-0.430759	-0.515374	-0.535341	-0.513246	-0.471931	-0.402302	-0.302814	-0.18423	-0.0733218	0.0259855	0.119737	0.188969	0.231176	0.252915	0.249383	0.214624	0.143886	0.0594336	-0.00939164	-0.0662956	-0.118063	-0.159242	-0.171349	-0.162126	-0.148378	-0.127195	-0.0922891	-0.0476833	-0.0197975	-3.94018e-05	0.00672984	0.0141608	0.0155158
			4	1	0.920456	0.760181	0.550312	0.312987	0.0736093	-0.14221	-0.32632	-0.452963	-0.514215	-0.519043	-0.477989	-0.395736	-0.28102	-0.153301	-0.0209316	0.105406	0.213415	0.289031	0.328525	0.324916	0.27348	0.180178	0.0679894	-0.074888	-0.213866	-0.318556	-0.378812	-0.393033	-0.360308	-0.299398	-0.20547	-0.0853166	0.0391532	0.149371	0.232576	0.281968	0.289527	0.254071	0.181038	0.0964435	0.00786158
			5	1	0.933471	0.786855	0.594286	0.363026	0.11672	-0.112488	-0.307615	-0.450167	-0.535053	-0.565205	-0.533091	-0.451493	-0.335169	-0.198213	-0.0628329	0.0617562	0.177804	0.264495	0.308647	0.316935	0.284061	0.208014	0.0982945	-0.0234861	-0.137382	-0.234667	-0.302056	-0.325909	-0.308167	-0.253876	-0.169859	-0.0711978	0.0321278	0.131531	0.20985	0.252705	0.257182	0.226504	0.170962	0.0932641	0.00277778
			6	1	0.907585	0.720019	0.494753	0.26435	0.0585904	-0.109218	-0.258817	-0.388879	-0.475299	-0.511567	-0.485383	-0.404839	-0.293362	-0.166558	-0.013525	0.135614	0.259899	0.353044	0.39788	0.391862	0.345489	0.2789	0.199029	0.101505	-0.00278627	-0.112099	-0.215654	-0.294065	-0.333775	-0.327105	-0.285398	-0.22915	-0.164472	-0.115471	-0.0810132	-0.0566009	-0.0333799	-0.0132764	0.00339227	0.0100309	0.00369521
			7	1	0.914356	0.725124	0.496842	0.273316	0.0725783	-0.0991312	-0.240937	-0.354652	-0.440255	-0.498487	-0.521932	-0.513622	-0.459999	-0.34166	-0.178293	-0.00705195	0.126848	0.214689	0.265406	0.293121	0.305917	0.2948	0.25067	0.178723	0.0989396	0.0173633	-0.0619039	-0.131796	-0.189418	-0.225513	-0.240674	-0.239767	-0.233321	-0.231011	-0.228437	-0.209588	-0.159773	-0.095004	-0.0325464	0.0158565	0.0590774
			8	1	0.954894	0.871998	0.776936	0.680125	0.583209	0.481303	0.384844	0.299295	0.229813	0.180293	0.1457	0.122361	0.119556	0.136315	0.161476	0.176837	0.177146	0.177915	0.181407	0.176592	0.160227	0.127868	0.0747773	0.00866332	-0.0573671	-0.11345	-0.161	-0.203179	-0.232671	-0.255407	-0.281663	-0.303978	-0.320468	-0.326019	-0.32746	-0.323857	-0.316711	-0.311557	-0.307211	-0.305015	-0.302495
			9	1	0.893641	0.70002	0.510978	0.331402	0.166156	0.0239231	-0.0891564	-0.2024	-0.305815	-0.383734	-0.439348	-0.482416	-0.506065	-0.479738	-0.426363	-0.364978	-0.292621	-0.190576	-0.059346	0.0662564	0.179885	0.279836	0.367231	0.439508	0.482711	0.483569	0.437115	0.36678	0.28171	0.180325	0.075944	-0.0364124	-0.152124	-0.244766	-0.304142	-0.3468	-0.381585	-0.40288	-0.405297	-0.383671	-0.335005
			10	1	0.898842	0.69587	0.483763	0.306145	0.165556	0.0408566	-0.0957747	-0.249334	-0.39049	-0.486848	-0.534209	-0.549597	-0.544739	-0.511997	-0.451724	-0.377001	-0.288892	-0.187881	-0.0777466	0.0528368	0.207144	0.351233	0.444644	0.467661	0.424334	0.340434	0.256996	0.178478	0.10023	0.0210816	-0.0568262	-0.131085	-0.202129	-0.260223	-0.295165	-0.303195	-0.292761	-0.268532	-0.221396	-0.158501	-0.0902469
			11	1	0.916703	0.750959	0.571825	0.417682	0.293819	0.175634	0.0536956	-0.0757201	-0.204532	-0.305892	-0.36776	-0.391076	-0.391901	-0.382896	-0.35494	-0.308045	-0.240932	-0.156346	-0.0686106	0.0152579	0.0908582	0.166488	0.246159	0.307273	0.324908	0.295585	0.238331	0.186162	0.135514	0.0837066	0.0230294	-0.0519838	-0.141419	-0.227661	-0.293025	-0.330719	-0.349543	-0.356146	-0.344506	-0.303332	-0.225497
			12	1	0.844371	0.63471	0.465183	0.353975	0.295032	0.215989	0.0942308	-0.0337731	-0.121725	-0.142589	-0.150475	-0.147889	-0.129027	-0.106773	-0.0461847	0.0492176	0.120002	0.123563	0.132971	0.121298	0.0602258	-0.0017091	-0.0616793	-0.10102	-0.133881	-0.152953	-0.167905	-0.174617	-0.159633	-0.150273	-0.136313	-0.0957079	-0.0337616	-0.0126635	-0.0174844	-0.0307182	-0.0401784	-0.0285389	-0.018016	-0.0464221	-0.117949
			13	1	0.877328	0.669557	0.45114	0.235315	0.0277371	-0.157663	-0.297409	-0.35741	-0.353772	-0.325035	-0.302439	-0.273961	-0.21302	-0.123238	-0.0421742	0.0233573	0.0864395	0.142657	0.175756	0.181227	0.15613	0.130911	0.125005	0.107675	0.0561057	-0.00130601	-0.0440009	-0.0825867	-0.15271	-0.227756	-0.287378	-0.298276	-0.248377	-0.182733	-0.125138	-0.0577209	0.0162099	0.0702364	0.0895019	0.0831625	0.0632463
			14	1	0.917324	0.712763	0.44905	0.188261	-0.0307777	-0.199562	-0.326391	-0.418161	-0.47208	-0.484667	-0.45911	-0.405859	-0.338324	-0.263845	-0.178704	-0.07281	0.0573233	0.200011	0.328267	0.414679	0.444117	0.416805	0.349052	0.261635	0.167545	0.0700941	-0.0294594	-0.125318	-0.206161	-0.259443	-0.280819	-0.276871	-0.258021	-0.22958	-0.188356	-0.128973	-0.0525621	0.0260672	0.0853447	0.110062	0.0971041
			15	1	0.951998	0.831404	0.6684	0.488796	0.310124	0.145139	0.00186404	-0.116187	-0.20638	-0.265873	-0.294822	-0.295674	-0.269623	-0.217528	-0.142425	-0.0474572	0.0650112	0.188303	0.306867	0.400555	0.453872	0.459194	0.418092	0.341462	0.241711	0.128334	0.0122811	-0.0926447	-0.176116	-0.236658	-0.278808	-0.305117	-0.315248	-0.311201	-0.29562	-0.268763	-0.231319	-0.186517	-0.138756	-0.0906705	-0.0436195
			16	1	0.931433	0.754919	0.517796	0.270814	0.0473383	-0.14104	-0.29622	-0.423294	-0.522046	-0.585933	-0.608682	-0.589386	-0.5323	-0.445082	-0.33517	-0.206305	-0.0586991	0.10498	0.272471	0.420747	0.521928	0.554672	0.515059	0.417386	0.288879	0.15852	0.0457993	-0.0394807	-0.0991629	-0.145166	-0.185561	-0.220604	-0.24649	-0.257959	-0.252473	-0.231135	-0.196847	-0.152068	-0.098423	-0.0382697	0.0239247
			17	1	0.921816	0.742602	0.507148	0.258404	0.0245821	-0.179665	-0.35157	-0.494981	-0.610293	-0.68872	-0.715228	-0.680496	-0.585406	-0.441633	-0.267315	-0.0818519	0.0954859	0.249885	0.375788	0.470066	0.525167	0.536125	0.504835	0.431767	0.318718	0.179861	0.0379171	-0.0881968	-0.189348	-0.261694	-0.30243	-0.312557	-0.299419	-0.268805	-0.222898	-0.16526	-0.0992419	-0.0307083	0.0318313	0.081703	0.114261
			18	1	0.91249	0.712968	0.473314	0.251708	0.0725873	-0.0697409	-0.186079	-0.281178	-0.353569	-0.386016	-0.366306	-0.309185	-0.242245	-0.184733	-0.134541	-0.0753912	0.00414733	0.0962605	0.17899	0.230122	0.243138	0.234395	0.221274	0.205946	0.179153	0.123473	0.0304122	-0.0871588	-0.203284	-0.292182	-0.339255	-0.350476	-0.34275	-0.321211	-0.283102	-0.223699	-0.142512	-0.0554252	0.0148212	0.0562729	0.0727003
			19	1	0.896013	0.706386	0.491702	0.280403	0.0826533	-0.100413	-0.260994	-0.383169	-0.469161	-0.519888	-0.537604	-0.529398	-0.501237	-0.447183	-0.36272	-0.242325	-0.0905188	0.075234	0.236858	0.384102	0.492948	0.525454	0.47581	0.378439	0.262555	0.142647	0.0296129	-0.0636984	-0.13096	-0.173994	-0.204307	-0.226413	-0.239401	-0.249604	-0.254421	-0.245415	-0.217867	-0.170033	-0.106098	-0.0344778	0.0315313
			20	1	0.941537	0.802491	0.615498	0.4071	0.190701	-0.0226491	-0.216227	-0.375436	-0.490632	-0.556771	-0.573302	-0.544246	-0.475773	-0.373234	-0.243334	-0.0988676	0.0428404	0.169717	0.279193	0.368271	0.427217	0.44479	0.415614	0.342346	0.234979	0.110585	-0.00957453	-0.109262	-0.187725	-0.249542	-0.293469	-0.317725	-0.323087	-0.311379	-0.285274	-0.247937	-0.203978	-0.15734	-0.109361	-0.0614399	-0.015875
			21	1	0.938907	0.806734	0.62553	0.415082	0.196832	-0.00543119	-0.175994	-0.308647	-0.399743	-0.447234	-0.44944	-0.407793	-0.333659	-0.241175	-0.138575	-0.0344633	0.0593916	0.131816	0.175622	0.189825	0.176234	0.135417	0.0711732	-0.00686712	-0.0851543	-0.151754	-0.198045	-0.222393	-0.225002	-0.208874	-0.180328	-0.14742	-0.113964	-0.0821259	-0.0534005	-0.0289938	-0.00879481	0.00768999	0.0208971	0.0302681	0.0366622
			22	1	0.905689	0.707225	0.446785	0.168163	-0.091034	-0.302138	-0.456606	-0.559978	-0.612217	-0.615855	-0.577918	-0.506924	-0.409724	-0.287184	-0.141053	0.0172015	0.174718	0.317984	0.423635	0.472332	0.461855	0.410226	0.33585	0.248101	0.152717	0.0531877	-0.046665	-0.138883	-0.21174	-0.255512	-0.270653	-0.26561	-0.244242	-0.204971	-0.14654	-0.074429	0.00566172	0.0840017	0.143677	0.172468	0.167726
			23	1	0.908025	0.691202	0.416302	0.144142	-0.0907367	-0.276372	-0.409792	-0.489572	-0.515984	-0.495939	-0.441519	-0.368767	-0.295769	-0.232035	-0.167817	-0.0848472	0.0257421	0.155492	0.28812	0.403647	0.484006	0.519407	0.49732	0.409855	0.265981	0.0869239	-0.101944	-0.266779	-0.375601	-0.414854	-0.389278	-0.315167	-0.21926	-0.122531	-0.0380559	0.0241552	0.0593489	0.0707571	0.0656452	0.0524431	0.0436407
			24	1	0.924526	0.732426	0.482533	0.229312	0.00859955	-0.165507	-0.294977	-0.385348	-0.442746	-0.472187	-0.475892	-0.452626	-0.398462	-0.312027	-0.198524	-0.06735	0.0700538	0.201187	0.311519	0.384546	0.408305	0.38155	0.313479	0.218714	0.114007	0.0118113	-0.083209	-0.169836	-0.245162	-0.304428	-0.344475	-0.364633	-0.365319	-0.344939	-0.299918	-0.22671	-0.12725	-0.0125837	0.0996568	0.190196	0.243896
			25	1	0.918105	0.735303	0.502538	0.257807	0.0265579	-0.166426	-0.311998	-0.418542	-0.487711	-0.518779	-0.518573	-0.497364	-0.458279	-0.397396	-0.31189	-0.200546	-0.0604636	0.0998242	0.252435	0.36644	0.427021	0.435511	0.401186	0.337028	0.249953	0.145336	0.0336217	-0.0703573	-0.157309	-0.223469	-0.261749	-0.271088	-0.258804	-0.229456	-0.182654	-0.121433	-0.0522474	0.0135042	0.0635387	0.0920769	0.100289
			26	1	0.922608	0.739285	0.516281	0.289468	0.0710269	-0.126071	-0.295684	-0.443356	-0.565275	-0.64366	-0.66619	-0.63635	-0.561413	-0.450775	-0.322733	-0.187051	-0.0365133	0.129144	0.285114	0.402735	0.473824	0.496313	0.463901	0.385574	0.290387	0.200187	0.113921	0.0258011	-0.0608435	-0.135046	-0.189517	-0.223457	-0.238866	-0.237089	-0.217747	-0.180308	-0.127466	-0.0665987	-0.00616611	0.0455146	0.0803006
			27	1	0.927174	0.74774	0.52713	0.303881	0.0927764	-0.0968055	-0.255636	-0.374913	-0.452016	-0.494927	-0.511302	-0.497346	-0.448167	-0.368535	-0.263438	-0.130962	0.029405	0.206659	0.370015	0.475522	0.498399	0.452707	0.369476	0.270305	0.162165	0.0504078	-0.0535689	-0.138362	-0.198187	-0.235758	-0.257679	-0.266703	-0.262553	-0.247141	-0.223871	-0.193101	-0.150562	-0.0958647	-0.0397636	0.00481872	0.033175
			28	1	0.927912	0.768299	0.577147	0.370698	0.170776	-0.0172295	-0.204228	-0.379062	-0.515288	-0.600818	-0.642962	-0.65189	-0.635587	-0.593282	-0.509452	-0.370826	-0.188556	0.00716132	0.180044	0.300404	0.366323	0.401457	0.415064	0.397261	0.351965	0.287535	0.207897	0.133028	0.0780709	0.0329244	-0.0154188	-0.0672774	-0.118658	-0.161687	-0.181576	-0.170068	-0.136708	-0.0993605	-0.0681435	-0.0409105	-0.01597
			29	1	0.917345	0.739288	0.531831	0.338474	0.163508	0.00102428	-0.145795	-0.269198	-0.361206	-0.417771	-0.438688	-0.421099	-0.362735	-0.273484	-0.171823	-0.0811635	-0.0104629	0.0506703	0.119939	0.196272	0.258597	0.283467	0.262154	0.203426	0.122292	0.0328661	-0.0539899	-0.127977	-0.182279	-0.216267	-0.235132	-0.244946	-0.245807	-0.234558	-0.204593	-0.156295	-0.0978695	-0.043981	-0.00197567	0.0260828	0.0394859
			30	1	0.905133	0.726166	0.519013	0.299492	0.0844135	-0.0936896	-0.233308	-0.3369	-0.409134	-0.467325	-0.503069	-0.48635	-0.414012	-0.300802	-0.153162	0.0146486	0.167485	0.279759	0.33355	0.318827	0.25494	0.171418	0.0880709	0.0196342	-0.0336734	-0.0807615	-0.124369	-0.168237	-0.210571	-0.243984	-0.25201	-0.221634	-0.1673	-0.111161	-0.0507689	0.00630934	0.0421686	0.057802	0.059593	0.0489409	0.0397848

## Sheet: SupplementFig1
	Panel b, c, e			time (hours)
				0	0.277958	0.555916	0.833875	1.11183	1.38979	1.66775	1.94571	2.22367	2.50162	2.77958	3.05754	3.3355	3.61346	3.89142	4.16937	4.44733	4.72529	5.00325	5.28121	5.55916	5.83712	6.11508	6.39304	6.671
		Average number of photons		2607.19	2546.23	2749.79	2713.97	2826.51	2575.67	2672.03	2710.39	2471.01	2872	2472.6	2170.73	2776.46	2854.71	2687.63	2505.85	2223.15	2160.89	3202.69	2041.73	2279.26	2459.28	2355.85	2227.99	2305.76
		standard error of mean of number of photons		413.683	418.034	444.096	398.851	401.162	400.276	424.547	428.464	370.713	410.881	376.18	365.425	436.972	426.62	436.359	389.882	363.089	340.857	474.153	333.984	382.032	363.84	393.682	352.922	373.753
		average number of emitters		13.52	14	12.76	11.68	13.16	13.92	15.04	13.24	13.24	14.2	13.08	14.24	11.88	12.56	14	11.96	9.84	13.44	12.6	10.28	11.12	14.08	17	10.2	12.24
		standard error of mean of number of emitters		0.68098	0.695222	0.514069	0.793137	1.07808	0.697424	1.05906	0.627907	0.894949	1.01653	0.818372	0.581034	0.633298	0.78757	0.883176	0.422216	0.687217	0.591833	1.05672	0.815516	0.868562	0.585719	1.0504	0.58023	0.866564
		Average wavefront error (rad RMS)		0.189146	0.196838	0.182807	0.196573	0.188977	0.183908	0.174858	0.189208	0.184554	0.167938	0.178984	0.199079	0.166827	0.196985	0.148306	0.176416	0.19016	0.21278	0.197194	0.188947	0.189854	0.173608	0.219354	0.174154	0.237217
		standard error of mean wavefront error (rad RMS)		0.000898764	0.00224124	0.00018877	0.00184065	0.00242707	0.00132383	0.00124511	0.00284774	0.00139477	0.00149328	0.00114386	0.0088161	0.00298994	0.00430485	0.00210157	0.00220534	0.0031766	0.00500624	0.000803106	0.00388171	0.00439369	0.00423506	0.00511816	0.00348826	0.00540546
	Panel d
				bin (photon)
			time (hours)	250	750	1250	1750	2250	2750	3250	3750	4250	4750	5250	5750	6250	6750	7250	7750	8250	8750	9250	9750	10250	10750
			0	1.48	1.92	2.28	1.12	1.08	1.12	0.68	0.64	0.44	0.72	0.48	0.44	0.4	0.2	0.16	0.12	0.08	0.04	0.08	0	0.04	0
			1.38979	1.48	2.6	1.68	1.44	0.72	0.84	0.76	1.04	0.8	0.4	0.72	0.44	0.32	0.28	0.2	0.16	0	0.04	0	0	0	0
			2.50162	1.28	1.96	1.48	1.04	1.08	1.4	1	1.12	0.76	0.6	0.68	0.56	0.44	0.36	0.08	0.08	0.08	0.08	0.08	0.04	0	0
			4.16937	1.72	2.2	1.04	0.84	1.12	0.64	0.6	0.92	0.76	0.76	0.4	0.4	0.2	0.12	0.04	0	0.16	0.04	0	0	0	0
			5.28121	1.68	1.84	1.32	1.2	0.88	0.84	0.48	0.56	0.56	0.28	0.12	0.24	0.16	0.08	0	0	0	0	0	0	0.04	0
			6.671	1.6	2.12	1.72	1.16	1.08	1.08	0.8	0.48	0.48	0.52	0.28	0.12	0.28	0.2	0.16	0.12	0	0.04	0	0	0	0

## Sheet: SupplementFig3
	Panel b
		Aberration coefficients (rad)	fitted Zernike mode
			2-2	2 2	3 -1	3 1	3 -3	3 3	4 0	4 -2	4 2	4 -4	4 4	5 -1	5 1	5 -3	5 3	5 -5	5 5	6 0	6 2	6 -2	6 -4	6 4	6 -6	6 6
		Uncorrected	0.0296477	0.248446	0.0860495	-0.00193921	0.0115973	-0.0117214	-0.0579938	-0.0295075	-0.0430721	-0.0100445	-0.0100372	0.00912484	-0.0291736	0.021592	-0.0156917	-0.0051227	-0.00731512	0.0330099	0.00825116	-0.0838785	0.0117201	-0.063303	0.0280643	-0.0344146
		Corrected	0.00142188	-0.00360797	-0.0207288	0.016857	0.00163246	0.0049015	-0.00596346	0.00294653	0.00303054	0.00618479	0.00284202	-0.0047577	0.0165434	-0.00212034	0.00230754	-0.0153397	-0.00224836	0.0328957	0.0112342	-0.0788515	0.0159536	-0.0673019	0.0265739	-0.0307006
	Panel d
		Aberration coefficients (rad)
			fitted Zernike mode
		Applied Zernke mode	2-2	2 2	3 -1	3 1	3 -3	3 3	4 0	4 -2	4 2	4 -4	4 4	5 -1	5 1	5 -3	5 3	5 -5	5 5	6 0	6 2	6 -2	6 -4	6 4	6 -6	6 6
		0	0.0303055	-0.0505241	0.104207	0.0435029	0.054422	0.0273693	0.0217452	-0.0355407	-0.0569138	-0.0132606	0.0855619	-0.0409407	0.00644313	0.0427984	0.0350846	-0.0301897	0.0251524	0.7994	0.0352001	-0.0562765	0.00518193	0.00422208	0.0658185	-0.0382967
		2 -2	-0.0463629	0.0649255	-0.0143024	-0.0171881	-0.00599912	0.0686325	0.00789632	-0.0563425	0.0252645	0.051763	0.0247534	0.0183745	-0.00947074	0.0283883	0.755926	0.000296003	0.0514753	0.130276	-0.00066453	0.0167353	0.0688265	-0.0810443	-0.0928551	0.0222469
		2 2	0.0448343	-0.0331577	-0.0372761	-0.0276349	0.151186	-0.0113598	0.11551	-0.0115067	-0.0270034	0.0387367	-0.00383528	-0.019659	0.00610461	0.856958	-0.0101664	-0.0273939	0.0601535	0.109813	0.0167406	-0.158037	0.0327612	-0.120236	-0.0292365	-0.166755
		3 -1	0.0625104	0.0454535	-0.00309454	0.000129103	0.00775864	0.000683832	0.0686086	0.0106338	0.0493425	-0.00523821	0.0199587	-0.0105399	0.679033	-0.0294506	0.0107654	-0.00504394	0.0163526	0.0921192	0.0233906	-0.0403007	0.0147729	-0.0167361	0.0026575	-0.0389547
		3 1	0.026747	-0.0166343	0.0831982	-0.0132905	-0.0276379	-0.0276189	-0.00760482	-0.0341175	0.00531837	-0.0306261	0.0254279	0.812178	0.00344072	-0.124053	0.00287478	0.0194234	0.0550144	0.155607	0.0558549	-0.0707104	-0.00374119	-0.117215	0.0727745	-0.0184511
		3 -3	-0.00319725	0.0237679	0.00373435	0.0011451	-0.0351708	0.0164506	0.0202935	-0.00581704	-0.0289306	0.0392906	0.61402	-0.0171577	-0.00882908	-0.00762017	0.00742374	0.00276347	0.0468706	0.043396	0.0105065	-0.0836348	0.0173026	-0.0211572	0.0106653	-0.0274765
		3 3	0.00873593	0.0350434	-0.00586102	-0.00169912	0.0197607	0.00199733	0.00979017	0.00163581	-0.00555121	0.626634	-0.0291243	-0.0197801	-0.00582023	0.0256108	0.0196354	-0.0119902	0.0409265	0.0387518	-0.0145553	-0.0417479	0.0492808	-0.0969521	0.00489516	-0.00534064
		4 0	-0.0162056	-0.0419057	0.00303467	-0.0515196	0.0401492	-0.0266516	-0.016746	0.0273741	0.67505	0.00602712	0.00983368	0.00319353	0.0368676	0.000113008	0.0234234	-0.00649353	0.0287682	0.038339	0.0159969	-0.0861883	-0.000663259	-0.104733	0.0182143	-0.0113425
		4-2	-0.0826953	0.0143542	-0.0229152	0.0411672	0.0163201	-0.0248018	-0.0169948	0.70773	-0.0366437	0.0063074	0.0153272	0.0134561	-0.01781	0.0202895	-0.00735047	0.00932162	0.0337991	0.0597163	-0.0422415	-0.0333899	-0.019198	-0.0743646	-0.008424	-0.00493766
		4 2	-0.00225276	-0.0408138	0.049771	0.0266446	0.0122678	0.00185786	0.705147	0.00201679	-0.0186535	-0.00968343	0.0239477	-0.0090641	0.00590817	0.00368306	0.0237433	-0.00718098	0.0351184	0.0783946	0.00187549	-0.0952012	0.0107491	-0.0498657	0.0246982	-0.0126775
		4 -4	-0.0341628	0.0243964	0.00558503	0.00307384	0.0339579	0.621259	-0.00341323	-0.0103878	0.0101712	0.00882211	0.00938115	-0.010258	-0.00144629	0.0111528	-6.80005e-05	-0.0146792	0.0357536	0.00966464	-0.00431851	-0.0147126	0.037899	-0.0966993	-0.0107107	-0.0135805
		4 4	0.0859203	0.0285933	0.00908347	-0.0256035	0.591978	-0.0390565	-0.017501	0.0269087	0.00716167	-0.00424161	0.00548404	-0.0163289	-0.0155857	0.000514996	0.00316771	-0.0090392	0.0333479	-0.00798427	0.0329687	-0.0296695	0.0117239	-0.104238	-0.00161429	0.00479839
		5 -1	0.023368	0.0504371	0.00721073	0.660465	-0.00259513	0.0110219	0.0151321	-0.0116557	-0.00604342	-0.00415354	0.0141843	-0.00131094	-0.014503	-0.00395269	-0.00768056	-0.00314988	0.0291076	0.00956677	0.00462736	-0.0298349	0.0156935	-0.0751813	0.00209478	-0.017121
		5 1	0.0231263	-0.0170639	0.655628	-0.024085	0.0269126	-0.00620063	0.00567401	0.00330958	-0.0293478	-0.00499937	0.0193227	0.00734845	-0.0167183	-0.0151521	0.0101992	-0.00389293	0.0282572	0.025196	0.00989385	-0.0759014	0.0194659	-0.090163	0.0111134	0.000114398
		5 -3	-0.00172321	0.631117	0.00671042	0.00571315	0.00321602	-0.00369394	-0.0034451	-0.00310688	-0.00161093	0.000672184	0.0107638	-0.00321906	0.00547264	-0.00154664	0.0121187	-0.0135988	0.0302614	0.0408254	0.00571522	-0.0416937	0.00350771	-0.0854804	0.00815244	-0.00979699
		5 3	0.630043	-0.0259439	-0.00376017	-0.0192438	0.00372234	0.00297464	-0.00432739	-0.00723182	-0.0108176	0.00414707	0.0161542	-0.00508632	-0.0116013	-0.00441371	-0.000616389	-0.0155672	0.0386288	0.010522	-0.0111412	-0.048915	0.0281753	-0.0858958	-0.000753568	-0.0147235
		6 0	-0.00239788	0.0184824	-0.00239814	-0.0111976	0.00428225	-0.000349454	-0.0215432	-0.00216035	-0.0119041	-0.00187172	0.0163445	-0.00473928	-0.0114353	0.00126315	0.00523927	-0.0106775	0.0282113	0.0131702	-0.000228783	-0.0383448	0.0167443	-0.0868034	0.00571585	-0.0103534

## Sheet: SupplementFig5
	Panel a-f
			bias (rad)
		Zernike mode	-2	-1.8	-1.6	-1.4	-1.2	-1	-0.8	-0.6	-0.4	-0.2	0	0.2	0.4	0.6	0.8	1	1.2	1.4	1.6	1.8	2
		2 2	0.549404	0.550737	0.559685	0.566598	0.580187	0.600109	0.62643	0.654148	0.674141	0.686461	0.688102	0.685525	0.673179	0.649705	0.622383	0.596088	0.578636	0.565318	0.556909	0.553606	0.550891
		3 1	0.585631	0.588393	0.585895	0.583811	0.583432	0.598515	0.627947	0.65351	0.673897	0.687591	0.688848	0.684253	0.670866	0.647135	0.618588	0.591702	0.582144	0.584186	0.588287	0.588276	0.585441
		3 3	0.568384	0.566173	0.565636	0.568396	0.576196	0.595435	0.62529	0.652767	0.673193	0.688276	0.68749	0.683493	0.668463	0.642975	0.615694	0.58971	0.572888	0.566621	0.565742	0.567168	0.567194
		4 0	0.57482	0.55819	0.554089	0.54866	0.556267	0.589499	0.628031	0.657514	0.676134	0.687586	0.687463	0.685598	0.670718	0.648893	0.615948	0.576745	0.554368	0.548997	0.554072	0.562004	0.580338
		4 2	0.589332	0.577566	0.572152	0.571005	0.579403	0.603419	0.631949	0.659436	0.676304	0.683704	0.688649	0.685388	0.675382	0.651821	0.622827	0.593402	0.57431	0.570332	0.573859	0.582017	0.59289
		4 4	0.602367	0.60232	0.602371	0.604815	0.612245	0.623712	0.641262	0.659285	0.679051	0.688453	0.688007	0.684484	0.670404	0.653955	0.634173	0.61711	0.608497	0.603948	0.602471	0.602482	0.603453

## Sheet: SupplementFig6
	Panel a-c
			Percentile					Data points
		Maximum bias	0.09	0.25	0.5	0.75	0.91	1	2	3	4	5	6	7	8	9	10	11	12	13	14	15	16	17	18	19	20	21	22	23	24	25
	1 round	0.5	0.342249	0.241865	0.221002	0.227747	0.246612	0.623979	0.492021	0.556454	0.739115	0.372641	0.560043	0.778308	0.305975	0.252386	1.44172	0.402937	0.501788	0.399746	0.680132	0.35434	1.04812	1.00506	0.819597	0.942833	1.06185	0.581338	0.758849	0.83395	1.36583	0.957196
		0.75	0.46975	0.318672	0.292059	0.295856	0.29075	0.327014	0.506033	0.92364	0.450582	0.341151	0.249148	0.551386	0.303369	0.399492	0.220016	0.302003	0.510341	0.484459	0.414318	0.372732	0.634157	0.567239	0.285079	0.207456	0.37097	0.511676	0.39943	0.330586	0.485192	0.323773
		1	0.680132	0.39943	0.40097	0.336223	0.374763	0.587522	0.253552	0.522836	0.40097	0.413437	0.443679	0.349044	0.204881	0.501912	0.513212	0.422675	0.377698	0.505131	0.300739	0.348796	0.569195	0.573731	0.3158	0.226376	0.266016	0.412722	0.197002	0.377963	0.257024	0.428218
		1.25	0.946424	0.50711	0.502716	0.489751	0.480425	0.59657	0.366279	0.499484	0.104731	0.338802	0.235594	0.324365	0.335594	0.204204	0.319061	0.657083	0.301931	0.309083	0.525771	0.238666	0.486582	0.336223	0.676563	0.456799	0.499258	0.305326	0.264742	0.360919	0.388936	0.277628
		1.5	1.13785	0.583968	0.570329	0.611699	0.604831	0.286754	0.25833	0.354343	0.575735	0.529497	0.292082	0.418842	0.248632	0.240551	0.36775	0.601642	0.702025	0.374763	0.223884	0.464067	0.614398	0.558816	0.382212	0.404983	0.297414	0.278261	0.347495	0.431206	0.455359	0.29909
	2 rounds	0.5	0.246914	0.373379	0.582632	1.02281	1.33979	0.538075	0.690486	0.242624	0.651325	0.466385	0.594916	1.09585	0.239978	0.248345	1.42795	0.374811	0.369083	0.493496	0.487757	0.248792	0.582632	1.11123	0.405665	1.26648	1.31041	0.35952	0.703977	0.787959	1.65918	0.998464
		0.75	0.121961	0.139647	0.185064	0.244163	0.276035	0.253484	0.235557	0.748105	0.162262	0.198147	0.134989	0.309667	0.11081	0.164627	0.166362	0.134875	0.241377	0.117051	0.254215	0.252521	0.264825	0.20854	0.131251	0.141199	0.185064	0.240732	0.176905	0.123597	0.203683	0.149471
		1	0.10339	0.115469	0.149002	0.19789	0.270829	0.283053	0.101992	0.194624	0.103856	0.116081	0.169587	0.14845	0.105095	0.208615	0.241854	0.142336	0.168387	0.181208	0.172409	0.113632	0.266754	0.442248	0.149002	0.10448	0.11625	0.16942	0.121207	0.099259	0.207689	0.138974
		1.25	0.106051	0.12355	0.156935	0.205736	0.293673	0.300878	0.197029	0.141715	0.197227	0.12385	0.231264	0.119609	0.10754	0.0969864	0.122117	0.291271	0.181552	0.159533	0.276408	0.158493	0.237532	0.156935	0.374589	0.132415	0.170554	0.12265	0.144613	0.137065	0.147133	0.101585
		1.5	0.138274	0.164853	0.185051	0.21513	0.292778	0.149038	0.166467	0.213406	0.180985	0.209829	0.236893	0.186888	0.138766	0.270706	0.218199	0.214107	0.410004	0.136797	0.166271	0.25932	0.358997	0.159351	0.191462	0.185051	0.174059	0.160598	0.167447	0.114983	0.173223	0.200857
	3 rounds	0.5	0.268588	0.384377	0.568048	0.952719	1.28382	0.488572	0.712239	0.139865	0.642961	0.385734	0.491605	1.07961	0.438172	0.507449	1.35867	0.253042	0.580468	0.27377	0.387839	0.301983	0.568048	0.910421	0.275095	1.6228	1.25887	0.380308	0.764483	0.62898	1.13348	1.14971
		0.75	0.118372	0.141421	0.16724	0.213565	0.243206	0.212123	0.145784	0.366968	0.167545	0.188039	0.169642	0.124519	0.115245	0.119414	0.12179	0.14538	0.207778	0.145243	0.239058	0.162544	0.160765	0.16724	0.235339	0.100414	0.129957	0.255649	0.225744	0.145944	0.170351	0.217888
		1	0.0853355	0.109499	0.13595	0.155452	0.177474	0.127372	0.139336	0.149842	0.134603	0.13595	0.0849804	0.15468	0.136521	0.161908	0.0798262	0.112488	0.107895	0.108625	0.0854538	0.200651	0.134104	0.168316	0.177384	0.116361	0.0963377	0.177743	0.157768	0.10979	0.148087	0.148365
		1.25	0.101088	0.12006	0.136617	0.17271	0.185636	0.182062	0.176778	0.16471	0.19089	0.136404	0.121655	0.111111	0.171354	0.132568	0.0917491	0.136617	0.126026	0.145132	0.141612	0.115274	0.209942	0.149557	0.110075	0.177513	0.126359	0.104201	0.183885	0.135013	0.138739	0.0887078
		1.5	0.11573	0.150557	0.176852	0.207322	0.23069	0.151267	0.111944	0.216235	0.199281	0.225796	0.136727	0.176852	0.189795	0.203554	0.245371	0.214663	0.12888	0.148426	0.116992	0.253252	0.192298	0.205922	0.152573	0.162277	0.152673	0.16394	0.201008	0.0790719	0.211522	0.168707
	Panel d-f
			Percentile					Data points
		Maximum bias	0.09	0.25	0.5	0.75	0.91	1	2	3	4	5	6	7	8	9	10	11	12	13	14	15	16	17	18	19	20	21	22	23	24	25
	1 round	0.5	0.261992	0.382287	0.425148	0.509849	0.699974	0.476924	0.370829	0.386106	0.761632	0.425148	0.587577	0.566327	0.291382	0.394524	0.416002	0.412644	0.682193	0.401459	0.246981	0.505381	0.469921	0.523256	0.434062	0.476224	0.399309	0.446768	0.266996	0.353983	0.753317	0.21131
		0.75	0.228818	0.336291	0.417426	0.473688	0.539749	0.417173	0.229311	0.418411	0.534935	0.345413	0.453863	0.479922	0.377881	0.314535	0.429826	0.343542	0.433839	0.473518	0.506012	0.2932	0.376792	0.417426	0.471768	0.60953	0.114816	0.360265	0.474197	0.279218	0.55419	0.227337
		1	0.2465	0.295642	0.385842	0.528221	0.615251	0.421881	0.507441	0.570018	0.614297	0.352188	0.385842	0.208348	0.516338	0.259877	0.618113	0.285174	0.322535	0.411334	0.211266	0.603589	0.426042	0.56387	0.34846	0.349916	0.37208	0.270779	0.676196	0.258245	0.299131	0.451623
		1.25	0.20662	0.25741	0.351917	0.463885	0.637276	0.276903	0.692659	0.190689	0.27611	0.618815	0.392726	0.332704	0.259165	0.211931	0.40483	0.359441	0.221637	0.519112	0.189645	0.252145	0.49725	0.401913	0.77778	0.460282	0.351917	0.474694	0.406075	0.251502	0.272604	0.319544
		1.5	0.197407	0.265514	0.370213	0.448688	0.486994	0.237191	0.429726	0.231266	0.294171	0.257745	0.580407	0.45849	0.381912	0.347546	0.0992369	0.484854	0.445421	0.410267	0.484354	0.277745	0.292371	0.282291	0.200129	0.370213	0.404711	0.189239	0.493416	0.426677	0.463409	0.268104
	2 rounds	0.5	0.132112	0.183184	0.235154	0.289049	0.369195	0.359223	0.205066	0.277847	0.473134	0.235154	0.274448	0.323241	0.26993	0.317314	0.191497	0.182843	0.399111	0.24598	0.181679	0.28764	0.119894	0.103928	0.15917	0.227674	0.136185	0.284321	0.183298	0.213813	0.293275	0.185421
		0.75	0.113912	0.144462	0.191274	0.214375	0.245649	0.179471	0.194212	0.205824	0.242875	0.0701914	0.194291	0.212693	0.21942	0.114246	0.1469	0.179905	0.235272	0.210262	0.236305	0.253973	0.16951	0.1794	0.137148	0.260529	0.155655	0.135062	0.20254	0.191274	0.129858	0.112911
		1	0.0919245	0.157584	0.187764	0.234512	0.275515	0.232724	0.299626	0.160995	0.164595	0.150377	0.219571	0.267477	0.231364	0.0922072	0.266832	0.0737444	0.159986	0.170075	0.122122	0.239877	0.241264	0.199948	0.171703	0.201511	0.181957	0.0910763	0.312755	0.0982613	0.187764	0.21445
		1.25	0.0934779	0.116974	0.143691	0.194787	0.307401	0.132092	0.395783	0.100833	0.0526932	0.263156	0.0917598	0.12639	0.186771	0.172223	0.14576	0.227135	0.13137	0.143691	0.115295	0.117534	0.1918	0.0940505	0.27794	0.398263	0.203748	0.160409	0.133869	0.158337	0.096984	0.129854
		1.5	0.0979844	0.114526	0.134738	0.157972	0.187237	0.0805623	0.186045	0.185584	0.108923	0.127795	0.152383	0.224441	0.179089	0.108745	0.0988165	0.162002	0.127305	0.126895	0.190812	0.121999	0.121058	0.100892	0.143981	0.14003	0.095488	0.134738	0.154025	0.156629	0.148809	0.116394
	3 rounds	0.5	0.164543	0.184477	0.208447	0.230388	0.282774	0.208447	0.279336	0.218363	0.229552	0.212391	0.218867	0.215185	0.166314	0.210108	0.180612	0.159227	0.206445	0.2713	0.185766	0.197477	0.201583	0.168626	0.232895	0.293086	0.192277	0.192948	0.235896	0.176276	0.131961	0.306736
		0.75	0.119809	0.170358	0.187902	0.224634	0.265744	0.17682	0.119296	0.230148	0.2329	0.187902	0.303433	0.253182	0.175455	0.22469	0.220604	0.0947792	0.179861	0.212679	0.18624	0.134021	0.17712	0.155069	0.11998	0.224615	0.313471	0.195779	0.219473	0.176559	0.144467	0.204508
		1	0.123229	0.141638	0.161567	0.179387	0.206482	0.221843	0.174316	0.143188	0.180215	0.145908	0.169839	0.190819	0.161567	0.1551	0.15362	0.125923	0.198578	0.17911	0.149814	0.223142	0.138733	0.170332	0.126733	0.142607	0.119348	0.124522	0.201362	0.167006	0.0766204	0.168634
		1.25	0.09277	0.100739	0.123324	0.13892	0.154846	0.0955805	0.157289	0.144155	0.0987323	0.154032	0.103016	0.132095	0.120791	0.109163	0.0716686	0.0843384	0.0973807	0.101407	0.0971018	0.196878	0.129804	0.117708	0.105071	0.137174	0.146743	0.147022	0.136293	0.129446	0.134787	0.123324
		1.5	0.0827756	0.103533	0.111313	0.134033	0.15326	0.206985	0.0967176	0.109098	0.107731	0.107773	0.144347	0.0643796	0.107194	0.123469	0.105178	0.146858	0.12957	0.111313	0.0886216	0.11955	0.111257	0.137641	0.172466	0.0985978	0.122453	0.133833	0.0652377	0.134635	0.131907	0.0926316

## Sheet: SupplementFig7
	Panel a
				Percentile					Data points
		Aberration level		0.09	0.25	0.5	0.75	0.91	1	2	3	4	5	6	7	8	9	10
			0	0.173245	0.190297	0.195148	0.200261	0.237817	0.190297	0.198978	0.181355	0.20446	0.200261	0.193224	0.19397	0.260056	0.196325	0.167838
			0.25	0.163096	0.181941	0.210036	0.217731	0.242256	0.256347	0.217731	0.212802	0.200743	0.181941	0.164541	0.207915	0.212156	0.162132	0.221119
			0.5	0.174279	0.204088	0.225349	0.249149	0.263971	0.233514	0.159667	0.249149	0.223287	0.204088	0.196198	0.22741	0.256013	0.269276	0.221758
			0.75	0.146262	0.148057	0.183646	0.211413	0.237546	0.190801	0.148057	0.176491	0.145834	0.211413	0.221704	0.248108	0.207842	0.146903	0.168879
			1	0.194545	0.219339	0.291991	0.349714	0.591202	0.340535	0.711459	0.349714	0.300235	0.226659	0.190435	0.20071	0.283747	0.410817	0.219339
			1.25	0.270395	0.543973	1.12886	1.53195	2.61673	1.33011	1.53195	0.197632	1.01654	0.939823	0.379539	2.77839	2.37423	1.24117	0.543973
			1.5	1.55384	1.76703	2.39263	2.80277	3.13389	1.72958	2.76521	1.8164	2.79789	2.80277	1.43668	3.08996	1.76703	3.16317	2.02005
	Panel b
				Percentile					Data points
		Aberration level		0.09	0.25	0.5	0.75	0.91	1	2	3	4	5	6	7	8	9	10
			0	0.113699	0.135016	0.155792	0.182291	0.232683	0.15223	0.110048	0.155147	0.156437	0.119176	0.17317	0.182291	0.182565	0.135016	0.266095
			0.25	0.109939	0.112646	0.135257	0.199635	0.230294	0.141413	0.112646	0.111028	0.1291	0.109213	0.112934	0.184388	0.199635	0.212357	0.242251
			0.5	0.125453	0.143433	0.171676	0.191049	0.269811	0.143433	0.120592	0.132745	0.191049	0.147938	0.155152	0.19014	0.188199	0.263842	0.273791
			0.75	0.134203	0.143469	0.159312	0.239167	0.241735	0.147806	0.13334	0.169511	0.143469	0.149113	0.135497	0.240614	0.239167	0.242483	0.228322
			1	0.10834	0.146788	0.164532	0.728044	1.8267	0.172281	0.156784	0.0994776	0.193029	0.153805	0.121635	0.146788	1.12773	2.29268	0.728044
			1.25	0.235581	0.870699	1.62345	1.72852	2.47494	2.58358	1.41177	0.870699	1.60783	1.72852	0.239938	1.63907	0.232677	1.71608	2.31198
			1.5	0.85461	1.45384	1.8027	2.47435	2.63482	1.45873	2.55353	1.79029	2.47435	0.84171	1.45384	2.68902	1.81511	2.40881	0.87396
	Panel c
				Percentile					Data points
		Aberration level		0.09	0.25	0.5	0.75	0.91	1	2	3	4	5	6	7	8	9	10
			0	0.118454	0.121621	0.165189	0.185398	0.299256	0.151312	0.1168	0.184031	0.120936	0.185398	0.174165	0.319132	0.156213	0.121621	0.269442
			0.25	0.145033	0.165214	0.196987	0.25913	0.28582	0.165214	0.163652	0.292244	0.186335	0.13262	0.233257	0.179091	0.207639	0.276183	0.25913
			0.5	0.161705	0.179869	0.239222	0.291867	0.373364	0.168233	0.179869	0.25495	0.291867	0.229545	0.248899	0.409069	0.157353	0.319805	0.188587
			0.75	0.144976	0.2174	0.254135	0.345393	0.380795	0.156499	0.345393	0.2174	0.39364	0.283132	0.241696	0.249111	0.137294	0.361527	0.259158
			1	0.164964	0.227386	0.435114	0.982128	1.74329	0.166932	0.227386	0.163653	2.04386	0.351284	1.29243	0.518944	0.342464	0.982128	0.648642
			1.25	0.271388	0.658164	1.38866	1.51607	2.34002	2.42085	1.42176	0.658164	2.21878	0.217359	1.48228	0.352431	0.818833	1.35556	1.51607
			1.5	1.16392	1.7016	1.82168	1.93418	2.09757	1.77327	2.16244	1.93418	1.79762	1.84574	2.00025	1.36887	1.7016	1.92816	1.02728
	Panel d
				Percentile					Data points
		Aberration level		0.09	0.25	0.5	0.75	0.91	1	2	3	4	5	6	7	8	9	10
			0	0.296246	0.378107	0.411358	0.881648	1.40625	0.378107	0.40461	0.418106	0.401044	0.29336	0.300576	0.605409	0.881648	1.63106	1.06902
			0.25	0.316777	0.39008	0.711798	0.890666	0.975338	0.39008	0.66931	0.328002	0.709248	0.309294	0.890666	0.920871	1.01165	0.851287	0.714349
			0.5	0.276692	0.35455	0.511342	0.820755	1.31373	0.231175	1.19572	0.55715	0.382078	0.465535	0.35455	0.820755	0.344968	0.671998	1.3924
			0.75	0.293467	0.521384	0.810528	1.18286	1.42877	0.333008	0.521384	0.813909	1.45204	1.18286	0.267106	0.708235	0.807148	1.39388	1.08181
			1	0.336304	0.99008	1.28758	1.66766	2.03295	0.99008	0.408273	1.91333	1.66766	1.1399	0.288325	2.1127	1.43526	1.63849	1.00995
			1.25	0.52834	1.00009	1.32856	1.80789	1.98412	1.24286	0.631864	1.80789	1.88681	0.459325	1.45324	2.04899	1.41426	1.09051	1.00009
			1.5	1.06004	1.58307	1.89037	2.39763	2.61116	2.39763	2.138	1.29553	1.58307	2.61525	1.64274	2.60501	2.22271	1.59909	0.90305

## Sheet: SupplementFig10
	Panel I, j, k
	Numner of localizations		Experiment
			1	2	3	4	5	6	7	8	9
	<20nm	Mlodz. (as publ.)	8588	35653	9851	2477	20227	17467	24442	35187	19978
		REALM	14380	49807	40958	73777	28673	55971	79892	29111	43604
	<10nm	Mlodz. (as publ.)	2134	6589	574	42	5444	3132	5436	9619	4738
		REALM	4392	9752	9205	19634	8419	20790	35716	8923	16239
	< 5nm	Mlodz. (as publ.)	67	221	1	2	463	87	332	710	231
		REALM	262	310	354	1075	788	2607	6622	913	1996
	Panel r, s, t
	Numner of localizations		Experiment
			1	2	3	4	5	6	7	8	9
	<20nm	Mlodz. (ext.)	868	36496	12847	309	16230	25376	26858	9000	35906
		REALM	32018	36536	34679	37210	21086	30145	46833	21302	71708
	<10nm	Mlodz. (ext.)	49	17659	496	9	3445	3256	3302	740	11011
		REALM	14209	17684	3152	12296	5147	5158	10111	4049	36177
	< 5nm	Mlodz. (ext.)	4	3349	3	1	170	49	43	5	908
		REALM	2557	3351	30	1103	328	164	413	152	7156
	Panel l, u
	Improvement factor		Percentile					Data point
			0.09	0.25	0.5	0.75	0.91	1	2	3	4	5	6	7	8	9
	as publ.	<20 nm	1.00392	1.41242	2.1826	3.49091	21.8404	1.67443	1.39699	4.15775	29.7848	1.41756	3.20439	3.26864	0.827323	2.1826
		<10 nm	1.09889	1.52987	3.4274	8.98759	327.53	2.05811	1.48004	16.0366	467.476	1.54647	6.63793	6.57027	0.927643	3.4274
		<5 nm	1.32212	1.62714	8.64069	110.974	480.615	3.91045	1.40271	354	537.5	1.70194	29.9655	19.9458	1.28592	8.64069
	Ext	<20 nm	1.05902	1.27138	1.9971	11.2463	94.5253	36.8871	1.0011	2.69939	120.421	1.2992	1.18793	1.74373	2.36689	1.9971
		<10 nm	1.15413	1.56163	3.28553	77.261	1032.59	289.98	1.00142	6.35484	1366.22	1.49405	1.58415	3.06208	5.47162	3.28553
		<5 nm	1.28853	2.99256	9.60465	182.613	959.237	639.25	1.0006	10	1103	1.92941	3.34694	9.60465	30.4	7.88106
	Panel m
		Estimated aberration level (rad RMS)	Percentile					Data point
			0.09	0.25	0.5	0.75	0.91	1	2	3	4	5	6	7	8	9	1*	2*	3*	4*	5*	6*	7*	8*	9*
		Mlodzianoski et al. (as publ)	0.1362	0.1725	0.27	0.325	0.3538	0.265668	0.259063	0.360163	0.183281	0.129323	0.321999	0.312723	0.150409	0.342373
		Mlodzianoski et al. (extended)	0.1024	0.1675	0.26	0.2925	0.6015										0.268219	0.182735	0.128341	0.259548	0.707984	0.22123	0.360129	0.25529	0.0943448
		REALM	0.815685	0.91	1.03026	1.2056	1.37505	0.913705	0.812279	1.3077	1.43334	0.877777	0.613182	1.01056	1.05314	0.924669	1.06516	1.20132	1.0191	1.2056	1.04143	1.38065	0.965224	1.334	0.857373
	Panel v		Experiment
		FRC (nm)	1	2	3	4	5	6	7	8	9	1*	2*	3*	4*	5*	6*	7*	8*	9*
		Mlodzianoski et al. (as publ)	124	119	151	98	135	218	268	161	182
		Mlodzianoski et al. (extended)										2245	112	168	409	143	145	96	175	68
		REALM	110	118	114	85	138	141	170	217	173	113	119	122	130	111	173	85	150	70

## Sheet: SupplementFig13
	Panel b
		Histogram of # detected events	z-position (nm)
			-1500	-1375	-1250	-1125	-1000	-875	-750	-625	-500	-375	-250	-125	0	125	250	375	500	625	750	875	1000	1125	1250	1375	1500
		focal plane 1	0	0	0	0	0	1093	6953	2675	0	0	0	0	0	0	0	0	0	0	0	0	0	0	0	0	0
		focal plane 2	0	0	0	0	0	0	0	0	0	1414	8132	3281	0	0	0	0	0	0	0	0	0	0	0	0	0
		focal plane 3	0	0	0	0	0	0	0	0	0	0	0	0	0	1055	7025	3096	0	0	0	0	0	0	0	0	0
		focal plane 4	0	0	0	0	0	0	0	0	0	0	0	0	0	0	0	0	0	869	6499	3272	0	0	0	0	0
	Panel c
		Histogram of # detected events	z-position (nm)
			-1500	-1375	-1250	-1125	-1000	-875	-750	-625	-500	-375	-250	-125	0	125	250	375	500	625	750	875	1000	1125	1250	1375	1500
		focal plane 1	0	0	338	1374	3231	6120	8118	9048	7737	3674	844	0	0	0	0	0	0	0	0	0	0	0	0	0	0
		focal plane 2	0	0	0	0	0	0	430	1613	4088	7850	13913	23493	18116	7456	1756	0	0	0	0	0	0	0	0	0	0
		focal plane 3	0	0	0	0	0	0	0	0	0	0	1674	6312	14111	25162	33935	32091	15064	3871	710	0	0	0	0	0	0
		focal plane 4	0	0	0	0	0	0	0	0	0	0	0	0	0	0	3045	10301	19306	26144	18823	10296	5520	2016	396	0	0
	Panel d
		Wrms vs depth	Depth (um)
			15	20	25	30	40	50
		Wrms (rad)	0.593292	0.643428	0.813878	0.887495	0.911842	1.16147
		REALM error (rad)	0.09	0.11	0.04	0.07	0.07	0.07
